# Supplementary material for: First description of the complete mitochondrial genomes of the species Amblyomma humerale and Amblyomma geayi (Acari: Ixodidae), Amazon, Pará, Brazil
Source: Exp Appl Acarol. 2026 Jun 24;97(2):8. doi: 10.1007/s10493-026-01151-w (PMC13294308; doi:10.1007/s10493-026-01151-w)
Supplement: Supplementary file 1 — Supplementary Material 1 [file 10493_2026_1151_MOESM1_ESM.xlsx]

## Sheet: Table s1
A collection of complete mitochondrial genomes used for phylogenetic inferences.
Species	Genus	Family	Subfamily	Size	NCBI ID	Country
Amblyomma albolimbatum	Amblyomma	Ixodidae	Amblyomminae	14835	NC087873	Australia
Amblyomma americanum	Amblyomma	Ixodidae	Amblyomminae	14709	NC027609	none
Amblyomma argentinae	Amblyomma	Ixodidae	Amblyomminae	14716	NC085536	Argentina
Amblyomma boeroi	Amblyomma	Ixodidae	Amblyomminae	14678	NC085537	Argentina
Amblyomma breviscutatum	Amblyomma	Ixodidae	Amblyomminae	14762	NC088056	Australia
Amblyomma cajennense	Amblyomma	Ixodidae	Amblyomminae	14780	NC020333	none
Amblyomma calabyi	Amblyomma	Ixodidae	Amblyomminae	14818	NC087874	Australia
Amblyomma dissimile	Amblyomma	Ixodidae	Amblyomminae	14727	NC085535	Colombia
Amblyomma dubitatum	Amblyomma	Ixodidae	Amblyomminae	14750	NC085539	Argentina
Amblyomma fimbriatum	Amblyomma	Ixodidae	Amblyomminae	14705	NC017759	none
Amblyomma gervaisi	Amblyomma	Ixodidae	Amblyomminae	14709	NC067858	Sri Lanka
Amblyomma hebraeum	Amblyomma	Ixodidae	Amblyomminae	14655	NC067897	South Africa
Amblyomma javanense	Amblyomma	Ixodidae	Amblyomminae	14780	NC043872	China
Amblyomma latum	Amblyomma	Ixodidae	Amblyomminae	14658	NC067859	Ghana
Amblyomma limbatum	Amblyomma	Ixodidae	Amblyomminae	14823	NC088057	Australia
Amblyomma maculatum	Amblyomma	Ixodidae	Amblyomminae	14801	NC067898	USA
Amblyomma mixtum	Amblyomma	Ixodidae	Amblyomminae	14821	NC067899	USA
Amblyomma naponense	Amblyomma	Ixodidae	Amblyomminae	14808	NC085538	Panama
Amblyomma neumanni	Amblyomma	Ixodidae	Amblyomminae	14865	NC085542	Argentina
Amblyomma nitidum	Amblyomma	Ixodidae	Amblyomminae	14757	NC087875	Japan
Amblyomma ovale	Amblyomma	Ixodidae	Amblyomminae	14760	NC050255	Argentina
Amblyomma papuanum	Amblyomma	Ixodidae	Amblyomminae	14757	NC087879	Australia
Amblyomma parvitarsum	Amblyomma	Ixodidae	Amblyomminae	14798	NC085541	Argentina
Amblyomma parvum	Amblyomma	Ixodidae	Amblyomminae	14611	NC085543	Argentina
Amblyomma patinoi	Amblyomma	Ixodidae	Amblyomminae	14779	NC072689	Colombia
Amblyomma postoculatum	Amblyomma	Ixodidae	Amblyomminae	14749	NC087876	Australia
Amblyomma sculptum	Amblyomma	Ixodidae	Amblyomminae	14780	NC032369	none
Amblyomma sparsum	Amblyomma	Ixodidae	Amblyomminae	14681	NC067860	Zambia
Amblyomma testudinarium	Amblyomma	Ixodidae	Amblyomminae	14976	NC062071	China
Amblyomma tholloni	Amblyomma	Ixodidae	Amblyomminae	14661	NC067901	South Africa
Amblyomma tigrinum	Amblyomma	Ixodidae	Amblyomminae	14808	NC085540	Argentina
Amblyomma tonelliae	Amblyomma	Ixodidae	Amblyomminae	14731	NC072690	Argentina
Amblyomma triguttatum	Amblyomma	Ixodidae	Amblyomminae	14740	NC005963	none
Amblyomma triste	Amblyomma	Ixodidae	Amblyomminae	14808	NC088502	Colombia
Archaeocroton sphenodonti	Archaeocroton	Ixodidae	none	14772	NC017745	none
Bothriocroton auruginans	Bothriocroton	Ixodidae	Bothriocrotoninae	14761	NC087877	Australia
Bothriocroton concolor	Bothriocroton	Ixodidae	Bothriocrotoninae	14809	NC017756	none
Bothriocroton hydrosauri	Bothriocroton	Ixodidae	Bothriocrotoninae	14763	NC087878	Australia
Bothriocroton undatum	Bothriocroton	Ixodidae	Bothriocrotoninae	14769	NC017757	none
Dermacentor albipictus	Dermacentor	Ixodidae	Rhipicephalinae	14822	NC067093	USA
Dermacentor andersoni	Dermacentor	Ixodidae	Rhipicephalinae	14806	NC061057	none
Dermacentor auratus	Dermacentor	Ixodidae	Rhipicephalinae	14766	NC059724	Singapore
Dermacentor everestianus	Dermacentor	Ixodidae	Rhipicephalinae	15191	NC042764	none
Dermacentor marginatus	Dermacentor	Ixodidae	Rhipicephalinae	15178	NC062069	China
Dermacentor nitens	Dermacentor	Ixodidae	Rhipicephalinae	14839	NC023349	Brazil
Dermacentor niveus	Dermacentor	Ixodidae	Rhipicephalinae	15110	NC062070	China
Dermacentor nuttalli	Dermacentor	Ixodidae	Rhipicephalinae	15086	NC028528	none
Dermacentor reticulatus	Dermacentor	Ixodidae	Rhipicephalinae	14801	NC068757	Russia
Dermacentor silvarum	Dermacentor	Ixodidae	Rhipicephalinae	14945	NC026552	China
Dermacentor sinicus	Dermacentor	Ixodidae	Rhipicephalinae	14996	NC062165	China
Dermacentor steini	Dermacentor	Ixodidae	Rhipicephalinae	14773	NC062068	China
Dermacentor variabilis	Dermacentor	Ixodidae	Rhipicephalinae	14837	NC061217	USA
Haemaphysalis bancrofti	Haemaphysalis	Ixodidae	Haemaphysalinae	14673	NC041076	Australia
Haemaphysalis bispinosa	Haemaphysalis	Ixodidae	Haemaphysalinae	14732	NC071765	China
Haemaphysalis campanulata	Haemaphysalis	Ixodidae	Haemaphysalinae	14691	NC062159	China
Haemaphysalis colasbelcouri	Haemaphysalis	Ixodidae	Haemaphysalinae	14885	NC062164	China
Haemaphysalis concinna	Haemaphysalis	Ixodidae	Haemaphysalinae	14675	NC034785	China
Haemaphysalis cornigera	Haemaphysalis	Ixodidae	Haemaphysalinae	14681	NC062162	China
Haemaphysalis danieli	Haemaphysalis	Ixodidae	Haemaphysalinae	14739	NC062065	China
Haemaphysalis doenitzi	Haemaphysalis	Ixodidae	Haemaphysalinae	14671	NC062158	China
Haemaphysalis flava	Haemaphysalis	Ixodidae	Haemaphysalinae	14686	NC005292	none
Haemaphysalis formosensis	Haemaphysalis	Ixodidae	Haemaphysalinae	14676	NC020334	none
Haemaphysalis hystricis	Haemaphysalis	Ixodidae	Haemaphysalinae	14716	NC039765	China
Haemaphysalis inermis	Haemaphysalis	Ixodidae	Haemaphysalinae	14846	NC020335	none
Haemaphysalis japonica	Haemaphysalis	Ixodidae	Haemaphysalinae	14685	NC037246	China
Haemaphysalis kitaokai	Haemaphysalis	Ixodidae	Haemaphysalinae	14936	NC062161	China
Haemaphysalis longicornis	Haemaphysalis	Ixodidae	Haemaphysalinae	14718	NC037493	none
Haemaphysalis mageshimaensis	Haemaphysalis	Ixodidae	Haemaphysalinae	14721	NC062163	China
Haemaphysalis montgomeryi	Haemaphysalis	Ixodidae	Haemaphysalinae	14681	NC058312	China
Haemaphysalis nepalensis	Haemaphysalis	Ixodidae	Haemaphysalinae	14720	NC064124	China
Haemaphysalis novaeguineae	Haemaphysalis	Ixodidae	Haemaphysalinae	14681	NC087880	Australia
Haemaphysalis punctata	Haemaphysalis	Ixodidae	Haemaphysalinae	14697	NC062064	China
Haemaphysalis qinghaiensis	Haemaphysalis	Ixodidae	Haemaphysalinae	14683	NC062067	China
Haemaphysalis sulcata	Haemaphysalis	Ixodidae	Haemaphysalinae	14679	NC062063	China
Haemaphysalis taiwana	Haemaphysalis	Ixodidae	Haemaphysalinae	14685	NC085275	China
Haemaphysalis tibetensis	Haemaphysalis	Ixodidae	Haemaphysalinae	14715	NC062066	China
Haemaphysalis warburtoni	Haemaphysalis	Ixodidae	Haemaphysalinae	14695	NC084204	China
Haemaphysalis yeni	Haemaphysalis	Ixodidae	Haemaphysalinae	14690	NC062160	China
Hyalomma asiaticum	Hyalomma	Ixodidae	Hyalomminae	14723	NC053941	China
Hyalomma marginatum	Hyalomma	Ixodidae	Hyalomminae	14764	NC056189	Turkey
Hyalomma scupense	Hyalomma	Ixodidae	Hyalomminae	14721	NC062166	China
Ixodes acutitarsus	Ixodes	Ixodidae	Ixodinae	14475	NC061225	China
Ixodes anatis	Ixodes	Ixodidae	Ixodinae	15164	NC082159	New Zealand
Ixodes angustus	Ixodes	Ixodidae	Ixodinae	14529	NC067905	USA
Ixodes australiensis	Ixodes	Ixodidae	Ixodinae	15217	NC062625	Australia
Ixodes barkeri	Ixodes	Ixodidae	Ixodinae	15259	NC062626	Australia
Ixodes columnae	Ixodes	Ixodidae	Ixodinae	14524	NC067861	Japan
Ixodes confusus	Ixodes	Ixodidae	Ixodinae	14939	NC062629	Australia
Ixodes cornuatus	Ixodes	Ixodidae	Ixodinae	14985	NC062630	Australia
Ixodes crenulatus	Ixodes	Ixodidae	Ixodinae	14548	NC085484	China
Ixodes fecialis	Ixodes	Ixodidae	Ixodinae	15256	NC062628	Australia
Ixodes granulatus	Ixodes	Ixodidae	Ixodinae	14540	NC061226	China
Ixodes hexagonus	Ixodes	Ixodidae	Ixodinae	14539	NC002010	none
Ixodes hirsti	Ixodes	Ixodidae	Ixodinae	15040	NC062631	Australia
Ixodes holocyclus	Ixodes	Ixodidae	Ixodinae	15007	NC005293	none
Ixodes kohlsi	Ixodes	Ixodidae	Ixodinae	14578	NC082161	Australia
Ixodes kuntzi	Ixodes	Ixodidae	Ixodinae	14524	NC062157	China
Ixodes loricatus	Ixodes	Ixodidae	Ixodinae	14463	NC082158	Brazil
Ixodes myrmecobii	Ixodes	Ixodidae	Ixodinae	14995	NC062632	Australia
Ixodes nipponensis	Ixodes	Ixodidae	Ixodinae	14505	NC058242	China
Ixodes nuttallianus	Ixodes	Ixodidae	Ixodinae	14604	NC062062	China
Ixodes ornithorhynchi	Ixodes	Ixodidae	Ixodinae	15216	NC082160	Australia
Ixodes ovatus	Ixodes	Ixodidae	Ixodinae	14512	NC062061	China
Ixodes pacificus	Ixodes	Ixodidae	Ixodinae	14576	NC067902	USA
Ixodes pavlovskyi	Ixodes	Ixodidae	Ixodinae	14575	NC023831	Russia
Ixodes persulcatus	Ixodes	Ixodidae	Ixodinae	14539	NC004370	none
Ixodes ricinus	Ixodes	Ixodidae	Ixodinae	14566	NC018369	none
Ixodes rubicundus	Ixodes	Ixodidae	Ixodinae	14532	NC067903	South Africa
Ixodes scapularis	Ixodes	Ixodidae	Ixodinae	14543	NC067904	USA
Ixodes simplex	Ixodes	Ixodidae	Ixodinae	14556	NC062060	China
Ixodes sinensis	Ixodes	Ixodidae	Ixodinae	14534	NC062059	China
Ixodes tasmani	Ixodes	Ixodidae	Ixodinae	15227	NC041086	Australia
Ixodes trianguliceps	Ixodes	Ixodidae	Ixodinae	14558	NC088066	Russia
Ixodes trichosuri	Ixodes	Ixodidae	Ixodinae	15001	NC062633	Australia
Ixodes uriae	Ixodes	Ixodidae	Ixodinae	15053	NC006078	none
Ixodes vespertilionis	Ixodes	Ixodidae	Ixodinae	14559	NC058244	China
Ixodes woyliei	Ixodes	Ixodidae	Ixodinae	15062	NC062627	Australia
Rhipicentor nuttalli	Rhipicentor	Ixodidae	Rhipicephalinae	14779	NC039828	none
Rhipicephalus annulatus	Rhipicephalus	Ixodidae	Rhipicephalinae	15156	NC067926	USA
Rhipicephalus appendiculatus	Rhipicephalus	Ixodidae	Rhipicephalinae	15001	NC052829	Kenya
Rhipicephalus australis	Rhipicephalus	Ixodidae	Rhipicephalinae	14891	NC023348	Australia
Rhipicephalus bursa	Rhipicephalus	Ixodidae	Rhipicephalinae	14741	NC085244	China
Rhipicephalus camicasi	Rhipicephalus	Ixodidae	Rhipicephalinae	14725	NC061616	Saudi Arabia
Rhipicephalus decoloratus	Rhipicephalus	Ixodidae	Rhipicephalinae	15268	NC052828	Kenya
Rhipicephalus evertsi	Rhipicephalus	Ixodidae	Rhipicephalinae	14743	NC067927	South Africa
Rhipicephalus geigyi	Rhipicephalus	Ixodidae	Rhipicephalinae	14948	NC023350	Burkina Faso
Rhipicephalus haemaphysaloides	Rhipicephalus	Ixodidae	Rhipicephalinae	14744	NC062072	China
Rhipicephalus linnaei	Rhipicephalus	Ixodidae	Rhipicephalinae	14711	NC060409	Australia
Rhipicephalus maculatus	Rhipicephalus	Ixodidae	Rhipicephalinae	14714	NC067928	South Africa
Rhipicephalus microplus	Rhipicephalus	Ixodidae	Rhipicephalinae	14905	NC023335	Brazil
Rhipicephalus pumilio	Rhipicephalus	Ixodidae	Rhipicephalinae	14751	NC084205	China
Rhipicephalus rutilus	Rhipicephalus	Ixodidae	Rhipicephalinae	14718	NC072952	Israel
Rhipicephalus sanguineus	Rhipicephalus	Ixodidae	Rhipicephalinae	14710	NC002074	none
Rhipicephalus simus	Rhipicephalus	Ixodidae	Rhipicephalinae	14721	NC067929	South Africa
Rhipicephalus turanicus	Rhipicephalus	Ixodidae	Rhipicephalinae	14717	NC035946	China
Rhipicephalus zambeziensis	Rhipicephalus	Ixodidae	Rhipicephalinae	14739	NC067930	South Africa
Robertsicus elaphensis	Robertsicus	Ixodidae	none	14627	NC017758	none
Alectorobius atacamensis	Alectorobius	Argasidae	Ornithodorinae	14430	NC067906	Chile
Alectorobius capensis	Alectorobius	Argasidae	Ornithodorinae	14418	NC005291	none
Alectorobius cerradoensis	Alectorobius	Argasidae	Ornithodorinae	14415	NC067907	Brazil
Alectorobius fonsecai	Alectorobius	Argasidae	Ornithodorinae	14404	NC067910	Brazil
Alectorobius guaporensis	Alectorobius	Argasidae	Ornithodorinae	14416	NC067912	Bolivia
Alectorobius microlophi	Alectorobius	Argasidae	Ornithodorinae	14409	NC067914	Chile
Alectorobius mimon	Alectorobius	Argasidae	Ornithodorinae	14410	NC067915	Brazil
Alectorobius peropteryx	Alectorobius	Argasidae	Ornithodorinae	14404	NC067917	Brazil
Alectorobius peruvianus	Alectorobius	Argasidae	Ornithodorinae	14401	NC067918	Brazil
Alectorobius puertoricensis	Alectorobius	Argasidae	Ornithodorinae	14424	NC067919	Panama
Alectorobius rietcorreai	Alectorobius	Argasidae	Ornithodorinae	14430	NC067920	Brazil
Alectorobius rioplatensis	Alectorobius	Argasidae	Ornithodorinae	14451	NC067921	Uruguay
Alectorobius rudis	Alectorobius	Argasidae	Ornithodorinae	14395	NC067922	Brazil
Antricola mexicanus	Antricola	Argasidae	Ornithodorinae	14415	NC023340	Mexico
Argas africolumbae	Argas	Argasidae	Argasinae	14440	NC019642	none
Argas lagenoplastis	Argas	Argasidae	Argasinae	14478	NC023369	Australia
Argas miniatus	Argas	Argasidae	Argasinae	14416	NC023371	Brazil
Argas persicus	Argas	Argasidae	Argasinae	14426	NC053794	China
Argas ricei	Argas	Argasidae	Argasinae	14450	NC067900	USA
Argas vulgaris	Argas	Argasidae	Argasinae	14479	NC085619	none
Argas walkerae	Argas	Argasidae	Argasinae	14437	NC037523	South Africa
Carios vespertilionis	Carios	Argasidae	Ornithodorinae	14521	NC060373	Spain
Chiropterargas boueti	Chiropterargas	Argasidae	Ornithodorinae	14307	NC056777	South Africa
Navis striatus	Navis	Argasidae	Argasinae	14487	NC037522	South Africa
Nothoaspis amazoniensis	Nothoaspis	Argasidae	Ornithodorinae	14416	NC033900	none
Ogadenus brumpti	Ogadenus	Argasidae	Argasinae	14516	NC033855	South Africa
Ornithodoros asperus	Ornithodoros	Argasidae	Ornithodorinae	14421	NC067925	Ukraine
Ornithodoros brasiliensis	Ornithodoros	Argasidae	Ornithodorinae	14489	NC023373	Brazil
Ornithodoros compactus	Ornithodoros	Argasidae	Ornithodorinae	14400	NC067908	South Africa
Ornithodoros coriaceus	Ornithodoros	Argasidae	Ornithodorinae	14423	NC039857	USA
Ornithodoros erraticus	Ornithodoros	Argasidae	Ornithodorinae	14408	NC067909	Portugal
Ornithodoros furcosus	Ornithodoros	Argasidae	Ornithodorinae	14436	NC067911	Peru
Ornithodoros hermsi	Ornithodoros	Argasidae	Ornithodorinae	14430	NC039832	none
Ornithodoros improvisus	Ornithodoros	Argasidae	Ornithodorinae	14492	NC082118	Chile
Ornithodoros moubata	Ornithodoros	Argasidae	Ornithodorinae	14398	NC004357	none
Ornithodoros noorsveldensis	Ornithodoros	Argasidae	Ornithodorinae	14420	NC067916	South Africa
Ornithodoros parkeri	Ornithodoros	Argasidae	Ornithodorinae	14437	NC039831	none
Ornithodoros phacochoerus	Ornithodoros	Argasidae	Ornithodorinae	14554	NC068139	South Africa
Ornithodoros porcinus	Ornithodoros	Argasidae	Ornithodorinae	14378	NC005820	Tanzania
Ornithodoros rostratus	Ornithodoros	Argasidae	Ornithodorinae	14452	NC023372	Brazil
Ornithodoros savignyi	Ornithodoros	Argasidae	Ornithodorinae	14401	NC037525	Sudan
Ornithodoros sonrai	Ornithodoros	Argasidae	Ornithodorinae	14430	NC039688	none
Ornithodoros tabajara	Ornithodoros	Argasidae	Ornithodorinae	14466	NC067923	Brazil
Ornithodoros tartakovskyi	Ornithodoros	Argasidae	Ornithodorinae	14398	NC067924	none
Ornithodoros tholozani	Ornithodoros	Argasidae	Ornithodorinae	14407	NC039830	none
Ornithodoros turicata	Ornithodoros	Argasidae	Ornithodorinae	14458	NC039829	none
Ornithodoros waterbergensis	Ornithodoros	Argasidae	Ornithodorinae	14386	NC068140	South Africa
Ornithodoros zumpti	Ornithodoros	Argasidae	Ornithodorinae	14434	NC033857	South Africa
Otobius lagophilus	Otobius	Argasidae	Ornithodorinae	14535	NC067913	USA
Otobius megnini	Otobius	Argasidae	Ornithodorinae	14430	NC023370	Madagascar
Reticulinasus faini	Reticulinasus	Argasidae	Ornithodorinae	14433	NC037524	South Africa
Nuttalliella namaqua	Nuttalliella	Nuttalliellidae	none	14425	NC019663	South Africa
