# Supplementary material for: First description of the complete mitochondrial genomes of the species Amblyomma humerale and Amblyomma geayi (Acari: Ixodidae), Amazon, Pará, Brazil
Source: Exp Appl Acarol. 2026 Jun 24;97(2):8. doi: 10.1007/s10493-026-01151-w (PMC13294308; doi:10.1007/s10493-026-01151-w)
Supplement: Supplementary file 2 — Supplementary Material 2 [file 10493_2026_1151_MOESM2_ESM.xlsx]

## Sheet: mtdna
A. geayi mtDNA nucleotide composition metrics
genes	strand	start	end	size	ign	T%	C%	A%	G%	AT%	ATs	GCs
Genome	NA	1	14694	14694	NA	38.2	14.2	37.4	10.2	75.6	-0.010582	-0.163934
Met	forward	1	63	63	0	30.1587	14.2857	41.2698	14.2857	71.4286	0.155556	0
ND2	forward	64	1026	963	0	43.9252	14.0187	37.3832	4.6729	81.3084	-0.0804597	-0.5
Trp	forward	1029	1089	61	2	37.7049	9.83607	47.541	4.91803	85.2459	0.115385	-0.333333
Tyr	reverse	1088	1148	61	-2	40.9836	8.19672	32.7869	18.0328	73.7705	-0.111111	0.375
COI	forward	1180	2676	1497	31	35.8717	19.2385	31.4629	13.4269	67.3347	-0.0654761	-0.177914
COII	forward	2689	3360	672	12	35.1191	18.3036	36.1607	10.4167	71.2798	0.0146137	-0.274611
Lys	forward	3363	3427	65	2	38.4615	15.3846	30.7692	15.3846	69.2308	-0.111111	0
Asp	forward	3427	3486	60	-1	36.6667	8.33333	46.6667	8.33333	83.3333	0.12	0
ATP8	forward	3487	3642	156	0	42.9487	14.7436	35.8974	6.41026	78.8462	-0.0894309	-0.393939
ATP6	forward	3639	4298	660	-4	42.8788	15.4545	31.8182	9.84849	74.697	-0.148073	-0.221557
COIII	forward	4305	5081	777	6	44.6589	14.157	27.9279	13.2561	72.5869	-0.230496	-0.0328639
Gly	forward	5083	5146	64	1	40.625	6.25	46.875	6.25	87.5	0.0714286	0
ND3	forward	5147	5482	336	0	49.1071	10.4167	27.9762	12.5	77.0833	-0.274131	0.0909091
Ala	forward	5485	5545	61	2	40.9836	9.83607	39.3443	9.83607	80.3279	-0.0204082	0
Arg	forward	5547	5606	60	1	40	11.6667	33.3333	15	73.3333	-0.0909091	0.125
Asn	forward	5605	5668	64	-2	37.5	10.9375	37.5	14.0625	75	0	0.125
Ser1	forward	5667	5722	56	-2	39.2857	16.0714	33.9286	10.7143	73.2143	-0.0731707	-0.2
Glu	forward	5725	5790	66	2	42.4242	10.6061	37.8788	9.09091	80.303	-0.0566037	-0.0769231
Tick-box 1	reverse	5792	5812	21	1	23.8	14.3	52.4	9.5	76.2	0.375328	-0.201681
ND1	reverse	5793	6728	936	-20	43.4829	11.4316	33.4402	11.6453	76.9231	-0.130556	0.00925925
Leu2	reverse	6729	6788	60	0	33.3333	11.6667	36.6667	18.3333	70	0.0476191	0.222222
Tick-box 2	reverse	6789	6809	21	0	23.8	14.3	52.4	9.5	76.2	0.375328	-0.201681
rRNA16S	reverse	6789	7975	1187	-21	38.0792	8.08762	41.449	12.3842	79.5282	0.0423729	0.209877
Val	reverse	7976	8037	62	0	40.3226	9.67742	38.7097	11.2903	79.0323	-0.0204081	0.0769231
rRNA12S	reverse	8038	8793	756	0	36.1111	10.1852	40.4762	13.2275	76.5873	0.0569948	0.129944
A+T	forward	8794	9038	245	0	35.5102	18.3673	26.1225	20	61.6326	-0.152318	0.0425532
Ile	forward	9039	9100	62	0	35.4839	9.67742	37.0968	17.7419	72.5806	0.0222222	0.294118
Gln	reverse	9107	9174	68	6	44.1176	4.41176	39.7059	11.7647	83.8235	-0.0526316	0.454545
Phe	reverse	9183	9244	62	8	29.0323	8.06452	54.8387	8.06452	83.871	0.307692	0
ND5	reverse	9252	10901	1650	7	46	9.51515	31.4546	13.0303	77.4545	-0.187793	0.155914
His	reverse	10902	10965	64	0	42.1875	3.125	42.1875	12.5	84.375	0	0.6
ND4	reverse	10970	12283	1314	4	45.7382	9.81735	31.583	12.8615	77.3212	-0.183071	0.134228
ND4L	reverse	12286	12558	273	2	50.5495	6.95971	32.2344	10.2564	82.7839	-0.221239	0.191489
Thr	forward	12561	12621	61	2	39.3443	9.83607	40.9836	9.83607	80.3279	0.0204082	0
Pro	reverse	12624	12684	61	2	42.623	4.91803	37.7049	14.7541	80.3279	-0.0612245	0.5
ND6	forward	12690	13115	426	5	44.6009	12.4413	37.0892	5.86855	81.6901	-0.0919541	-0.358974
CytB	forward	13125	14198	1074	9	42.8305	16.3873	30.0745	10.7076	72.905	-0.174968	-0.209622
Ser2	forward	14201	14264	64	2	35.9375	7.8125	45.3125	10.9375	81.25	0.115385	0.166667
Leu1	reverse	14264	14328	65	-1	35.3846	4.61538	46.1538	13.8462	81.5385	0.132075	0.5
A+T	forward	14329	14640	312	0	34.2949	18.2692	29.8077	17.6282	64.1026	-0.07	-0.0178572
Cys	forward	14641	14694	54	0	40.7407	11.1111	42.5926	5.55556	83.3333	0.0222222	-0.333333
