# Supplementary material for: First description of the complete mitochondrial genomes of the species Amblyomma humerale and Amblyomma geayi (Acari: Ixodidae), Amazon, Pará, Brazil
Source: Exp Appl Acarol. 2026 Jun 24;97(2):8. doi: 10.1007/s10493-026-01151-w (PMC13294308; doi:10.1007/s10493-026-01151-w)
Supplement: Supplementary file 3 — Supplementary Material 3 [file 10493_2026_1151_MOESM3_ESM.xlsx]

## Sheet: mtdna
A. humerale mtDNA nucleotide composition metrics
genes	strand	start	end	size	ign	T%	C%	A%	G%	AT%	ATs	GCs
Genome	NA	1	14795	14795	NA	40.1	12.3	38.4	9.2	78.5	-0.0216561	-0.144186
Met	forward	1	62	62	0	30.6452	16.129	40.3226	12.9032	70.9677	0.136364	-0.111111
ND2	forward	63	1025	963	0	45.8982	9.76116	39.5639	4.77674	85.4621	-0.0741191	-0.342857
Trp	forward	1037	1098	62	11	35.4839	8.06452	51.6129	4.83871	87.0968	0.185185	-0.25
Tyr	reverse	1097	1159	63	-2	42.8571	7.93651	30.1587	19.0476	73.0159	-0.173913	0.411765
COI	forward	1191	2687	1497	31	38.1429	16.7669	31.4629	13.6273	69.6059	-0.0959692	-0.103297
COII	forward	2701	3372	672	13	36.3095	17.5595	36.4583	9.67262	72.7678	0.002045	-0.289617
Lys	forward	3376	3442	67	3	34.3284	13.4328	38.806	13.4328	73.1343	0.0612245	0
Asp	forward	3443	3505	63	0	36.5079	9.52381	44.4444	9.52381	80.9524	0.0980391	0
ATP8	forward	3506	3661	156	0	40.3846	14.7436	41.0256	3.84615	81.4103	0.00787395	-0.586207
ATP6	forward	3658	4317	660	-4	45.9091	12.5758	32.7273	8.78788	78.6364	-0.16763	-0.177305
COIII	forward	4328	5104	777	10	46.5894	12.3552	28.9575	12.0978	75.547	-0.23339	-0.0105263
Gly	forward	5106	5166	61	1	36.0656	6.55738	50.8197	6.55738	86.8852	0.169811	0
ND3	forward	5167	5505	339	0	53.9823	7.37463	28.3186	10.3245	82.3009	-0.311828	0.166667
Ala	forward	5510	5571	62	4	41.9355	8.06452	38.7097	11.2903	80.6452	-0.0399999	0.166667
Arg	forward	5581	5645	65	9	41.5385	10.7692	32.3077	15.3846	73.8461	-0.125	0.176471
Asn	forward	5644	5708	65	-2	40	10.7692	35.3846	13.8462	75.3846	-0.0612244	0.125
Ser1	forward	5708	5761	54	-1	38.8889	12.963	38.8889	9.25926	77.7778	0	-0.166667
Glu	forward	5763	5824	62	1	48.3871	11.2903	32.2581	8.06452	80.6452	-0.2	-0.166667
Tick-box 1	reverse	5820	5840	21	-5	23.8	14.3	52.4	9.5	76.2	0.375328	-0.201681
ND1	reverse	5827	6756	930	-14	43.5484	10.1075	35.0538	11.2903	78.6021	-0.108071	0.0552764
Leu2	reverse	6757	6819	63	0	31.746	11.1111	42.8571	14.2857	74.6032	0.148936	0.125
Tick-box 2	reverse	6820	6841	22	0	23.8	14.3	52.4	9.5	76.2	0.375328	-0.201681
rRNA16S	reverse	6820	8035	1216	-21	39.8849	7.23684	42.2697	10.6086	82.1546	0.029029	0.18894
Val	reverse	8036	8098	63	0	41.2698	9.52381	39.6825	9.52381	80.9524	-0.0196078	0
rRNA12S	reverse	8099	8796	698	0	38.5387	8.30946	41.1175	12.0344	79.6562	0.0323741	0.183099
A+T	forward	8797	9105	309	0	38.1877	14.2395	32.0388	15.534	70.2265	-0.0875577	0.0434783
Ile	forward	9106	9174	69	0	39.1304	7.24638	40.5797	13.0435	79.7101	0.0181819	0.285714
Gln	reverse	9175	9241	67	0	43.2836	4.47761	41.791	10.4478	85.0746	-0.0175439	0.4
Phe	reverse	9254	9314	61	12	34.4262	6.55738	50.8197	8.19672	85.2459	0.192308	0.111111
ND5	reverse	9324	10976	1653	9	45.9165	8.65094	34.7247	10.7078	80.6413	-0.138785	0.10625
His	reverse	10977	11044	68	0	44.1176	2.94118	42.6471	10.2941	86.7647	-0.0169492	0.555556
ND4	reverse	11052	12368	1317	7	46.8489	8.12453	32.9537	12.0729	79.8026	-0.17412	0.195489
ND4L	reverse	12371	12643	273	2	50.9158	3.663	34.4322	10.989	85.348	-0.193133	0.5
Thr	forward	12646	12706	61	2	44.2623	6.55738	39.3443	9.83607	83.6066	-0.0588236	0.2
Pro	reverse	12711	12773	63	4	38.0952	4.7619	41.2698	15.873	79.3651	0.04	0.538462
ND6	forward	12780	13205	426	6	46.9484	10.3286	37.0892	5.6338	84.0376	-0.117318	-0.294118
CytB	forward	13208	14308	1101	2	44.8683	13.8965	31.426	9.80926	76.2943	-0.17619	-0.172414
Ser2	forward	14312	14375	64	3	37.5	9.375	43.75	9.375	81.25	0.0769231	0
Leu1	reverse	14378	14440	63	2	34.9206	4.7619	49.2064	11.1111	84.127	0.169811	0.4
A+T	forward	14441	14742	302	0	41.7219	14.5695	28.808	14.9007	70.5298	-0.183098	0.011236
Cys	forward	14743	14795	53	0	45.283	7.54717	41.5094	5.66038	86.7925	-0.0434783	-0.142857
