# Supplementary material for: First description of the complete mitochondrial genomes of the species Amblyomma humerale and Amblyomma geayi (Acari: Ixodidae), Amazon, Pará, Brazil
Source: Exp Appl Acarol. 2026 Jun 24;97(2):8. doi: 10.1007/s10493-026-01151-w (PMC13294308; doi:10.1007/s10493-026-01151-w)
Supplement: Supplementary file 4 — Supplementary Material 4 [file 10493_2026_1151_MOESM4_ESM.xlsx]

## Sheet: CODONS
Stop codons identified in the genes of the investigated species.
	A. geayi		A. humerale
	Start	Stop	Start	Stop
ND2	ATT	TAA	ATA	TAA
COI	ATT	TAA	ATT	TAA
COII	ATG	TAA	ATG	TAA
ATP8	ATC	TAA	ATC	TAA
ATP6	ATG	TAA	ATG	TAA
COIII	ATG	TAA	ATG	TAA
ND3	ATT	TAA	ATT	TAA
ND1	ATT	TAA	ATT	TAA
ND5	ATT	TAA	ATT	TAA
ND4	ATT	TAA	ATA	TAA
ND4L	ATG	TAA	ATG	TAA
ND6	ATC	TAG	ATT	TAA
CytB	ATG	TAG	ATA	TAA

## Sheet: RSCU
Codon	AA	A. cajennense NC020333		A. dissimile NC085535		A. dubitatum NC085539		A. ovale NC050255		A. parvum NC085543		A. sculptum NC032369		A. tigrinum NC085540		A. triste NC088502		A. geayi AR899865		A. humerale AR899867
		Count	RSCU	Count	RSCU	Count	RSCU	Count	RSCU	Count	RSCU	Count	RSCU	Count	RSCU	Count	RSCU	Count	RSCU	Count	RSCU
AAA	K	113	1.69925	138	1.90345	129	1.8169	119	1.76296	128	1.82857	115	1.7037	133	1.91367	128	1.82857	117	1.73333	131	1.89855
AAC	N	34	0.345178	23	0.210046	32	0.312195	43	0.436548	35	0.358974	34	0.350515	33	0.33	31	0.303922	47	0.482051	29	0.288557
AAG	K	20	0.300752	7	0.0965517	13	0.183099	16	0.237037	12	0.171429	20	0.296296	6	0.0863309	12	0.171429	18	0.266667	7	0.101449
AAT	N	163	1.65482	196	1.78995	173	1.6878	154	1.56345	160	1.64103	160	1.64948	167	1.67	173	1.69608	148	1.51795	172	1.71144
ACA	T	65	1.73333	80	2.06452	75	2	77	2.03974	67	1.88732	66	1.76	74	2.05556	72	2.16541	64	1.70667	66	1.77181
ACC	T	22	0.586667	7	0.180645	10	0.266667	9	0.238411	16	0.450704	23	0.613333	7	0.194444	8	0.240601	21	0.56	12	0.322148
ACG	T	3	0.08	4	0.103226	2	0.0533333	7	0.18543	4	0.112676	3	0.08	2	0.0555556	4	0.120301	4	0.106667	4	0.107383
ACT	T	60	1.6	64	1.65161	63	1.68	58	1.53642	55	1.5493	58	1.54667	61	1.69444	49	1.47368	61	1.62667	67	1.79866
AGA	S	69	1.49593	65	1.63009	62	1.44186	67	1.47658	72	1.63636	69	1.49189	78	1.77273	83	1.89714	68	1.49041	64	1.45042
AGC	S	9	0.195122	3	0.0752351	2	0.0465116	11	0.242424	7	0.159091	7	0.151351	1	0.0227273	1	0.0228571	8	0.175342	6	0.135977
AGG	S	9	0.195122	4	0.100313	5	0.116279	6	0.132231	7	0.159091	10	0.216216	2	0.0454546	1	0.0228571	10	0.219178	4	0.0906516
AGT	S	32	0.693767	23	0.576803	34	0.790698	26	0.573003	26	0.590909	36	0.778378	24	0.545455	19	0.434286	24	0.526027	35	0.793201
ATA	M	256	1.77778	297	1.85047	290	1.82965	261	1.76949	270	1.73633	260	1.78694	287	1.86971	278	1.82295	248	1.69863	303	1.80357
ATC	I	55	0.243363	9	0.0372671	28	0.118896	54	0.22547	38	0.160677	53	0.235556	15	0.0616016	18	0.0718563	60	0.250522	38	0.159329
ATG	M	32	0.222222	24	0.149533	27	0.170347	34	0.230509	41	0.263666	31	0.213058	20	0.130293	27	0.177049	44	0.30137	33	0.196429
ATT	I	397	1.75664	474	1.96273	443	1.8811	425	1.77453	435	1.83932	397	1.76444	472	1.9384	483	1.92814	419	1.74948	439	1.84067
CAA	Q	42	1.82609	54	1.92857	48	1.88235	44	1.79592	45	1.76471	43	1.86957	42	1.75	44	1.83333	49	1.88462	43	1.91111
CAC	H	10	0.327869	3	0.0895522	7	0.215385	11	0.323529	11	0.338462	10	0.327869	6	0.1875	13	0.393939	17	0.53125	10	0.298507
CAG	Q	4	0.173913	2	0.0714286	3	0.117647	5	0.204082	6	0.235294	3	0.130435	6	0.25	4	0.166667	3	0.115385	2	0.0888889
CAT	H	51	1.67213	64	1.91045	58	1.78462	57	1.67647	54	1.66154	51	1.67213	58	1.8125	53	1.60606	47	1.46875	57	1.70149
CCA	P	48	1.56098	32	1.13274	46	1.53333	49	1.66102	42	1.37705	48	1.56098	37	1.26496	37	1.25424	49	1.63333	38	1.26667
CCC	P	19	0.617886	13	0.460177	10	0.333333	13	0.440678	18	0.590164	17	0.552846	9	0.307692	12	0.40678	15	0.5	7	0.233333
CCG	P	1	0.0325203	3	0.106195	4	0.133333	3	0.101695	2	0.0655738	1	0.0325203	3	0.102564	5	0.169492	2	0.0666667	4	0.133333
CCT	P	55	1.78862	65	2.30088	60	2	53	1.79661	60	1.96721	57	1.85366	68	2.32479	64	2.16949	54	1.8	71	2.36667
CGA	R	20	1.90476	32	2.34146	23	2.19048	19	1.85366	22	2.14634	20	1.90476	26	2.53659	27	2.63415	25	2.43902	22	2.09524
CGC	R	2	0.190476	1	0.0731707	1	0.0952381	2	0.195122	1	0.097561	1	0.0952381	1	0.097561	1	0.097561	1	0.097561	2	0.190476
CGG	R	4	0.380952	0	0	7	0.666667	7	0.682927	6	0.585366	4	0.380952	2	0.195122	2	0.195122	2	0.195122	4	0.380952
CGT	R	16	1.52381	8	0.585366	11	1.04762	13	1.26829	12	1.17073	17	1.61905	12	1.17073	11	1.07317	13	1.26829	14	1.33333
CTA	L	40	0.479042	22	0.264529	35	0.430328	41	0.515723	39	0.484472	44	0.528	23	0.24109	36	0.377358	57	0.686747	41	0.420945
CTC	L	10	0.11976	1	0.012024	6	0.0737705	13	0.163522	3	0.0372671	9	0.108	4	0.0419287	2	0.0209644	18	0.216867	9	0.0924025
CTG	L	12	0.143713	1	0.012024	4	0.0491803	9	0.113208	5	0.0621118	10	0.12	0	0	0	0	3	0.0361446	0	0
CTT	L	77	0.922156	55	0.661323	65	0.79918	67	0.842767	85	1.0559	78	0.936	64	0.67086	60	0.628931	81	0.975904	57	0.585216
GAA	E	66	1.62963	68	1.83784	71	1.71084	67	1.63415	67	1.78667	67	1.63415	74	1.80488	71	1.775	64	1.70667	69	1.74684
GAC	D	10	0.37037	8	0.301887	6	0.222222	14	0.491228	18	0.62069	10	0.37037	9	0.321429	7	0.254545	12	0.444444	8	0.296296
GAG	E	15	0.37037	6	0.162162	12	0.289157	15	0.365854	8	0.213333	15	0.365854	8	0.195122	9	0.225	11	0.293333	10	0.253165
GAT	D	44	1.62963	45	1.69811	48	1.77778	43	1.50877	40	1.37931	44	1.62963	47	1.67857	48	1.74545	42	1.55556	46	1.7037
GCA	A	36	1.2973	41	1.57692	38	1.3945	52	1.70492	44	1.53043	36	1.2973	43	1.62264	45	1.69811	49	1.75	42	1.57009
GCC	A	19	0.684685	10	0.384615	17	0.623853	17	0.557377	17	0.591304	16	0.576577	2	0.0754717	8	0.301887	12	0.428571	9	0.336449
GCG	A	2	0.0720721	1	0.0384615	1	0.0366973	5	0.163934	5	0.173913	2	0.0720721	3	0.113208	3	0.113208	2	0.0714286	2	0.0747664
GCT	A	54	1.94595	52	2	53	1.94495	48	1.57377	49	1.70435	57	2.05405	58	2.18868	50	1.88679	49	1.75	54	2.01869
GGA	G	86	2.07229	83	2.11465	81	1.95181	89	2.14458	70	1.68675	80	1.96319	90	2.23602	86	2.15	82	1.9759	82	2.06289
GGC	G	19	0.457831	14	0.356688	17	0.409639	14	0.337349	26	0.626506	23	0.564417	17	0.42236	9	0.225	22	0.53012	15	0.377358
GGG	G	22	0.53012	21	0.535032	7	0.168675	27	0.650602	16	0.385542	24	0.588957	19	0.47205	28	0.7	23	0.554217	22	0.553459
GGT	G	39	0.939759	39	0.993631	61	1.46988	36	0.86747	54	1.3012	36	0.883436	35	0.869565	37	0.925	39	0.939759	40	1.00629
GTA	V	68	1.57225	53	1.82759	62	1.85075	57	1.57241	73	1.81366	69	1.58621	55	1.66667	52	1.65079	48	1.34266	64	1.82857
GTC	V	11	0.254335	3	0.103448	7	0.208955	12	0.331035	9	0.223602	11	0.252874	3	0.0909091	4	0.126984	14	0.391608	5	0.142857
GTG	V	21	0.485549	1	0.0344828	5	0.149254	11	0.303448	8	0.198758	20	0.45977	3	0.0909091	6	0.190476	10	0.27972	9	0.257143
GTT	V	73	1.68786	59	2.03448	60	1.79104	65	1.7931	71	1.76398	74	1.70115	71	2.15152	64	2.03175	71	1.98601	62	1.77143
TAC	Y	30	0.458015	16	0.22695	21	0.368421	30	0.461539	24	0.403361	27	0.415385	24	0.350365	24	0.350365	22	0.352	20	0.305344
TAT	Y	101	1.54198	125	1.77305	93	1.63158	100	1.53846	95	1.59664	103	1.58462	113	1.64964	113	1.64964	103	1.648	111	1.69466
TCA	S	117	2.53659	113	2.83386	120	2.7907	135	2.97521	123	2.79545	117	2.52973	130	2.95455	130	2.97143	131	2.87123	127	2.87819
TCC	S	31	0.672087	7	0.175549	16	0.372093	26	0.573003	25	0.568182	29	0.627027	13	0.295455	11	0.251429	36	0.789041	19	0.430595
TCG	S	9	0.195122	5	0.125392	7	0.162791	5	0.110193	4	0.0909091	8	0.172973	6	0.136364	1	0.0228571	10	0.219178	4	0.0906516
TCT	S	93	2.01626	99	2.48276	98	2.27907	87	1.91736	88	2	94	2.03243	98	2.22727	104	2.37714	78	1.70959	94	2.13031
TGA	W	75	1.74419	78	1.87952	74	1.78313	66	1.62963	77	1.73034	76	1.78824	79	1.85882	76	1.80952	66	1.55294	71	1.79747
TGC	C	7	0.466667	11	0.55	6	0.352941	8	0.432432	7	0.368421	7	0.466667	6	0.342857	5	0.277778	10	0.588235	4	0.25
TGG	W	11	0.255814	5	0.120482	9	0.216867	15	0.37037	12	0.269663	9	0.211765	6	0.141176	8	0.190476	19	0.447059	8	0.202532
TGT	C	23	1.53333	29	1.45	28	1.64706	29	1.56757	31	1.63158	23	1.53333	29	1.65714	31	1.72222	24	1.41176	28	1.75
TTA	L	305	3.65269	405	4.86974	354	4.35246	307	3.86164	312	3.87578	303	3.636	354	3.71069	337	3.53249	289	3.48193	342	3.51129
TTC	F	61	0.29902	20	0.0943396	50	0.235294	71	0.342995	59	0.282974	58	0.282238	27	0.127059	38	0.174713	69	0.351145	47	0.239796
TTG	L	57	0.682635	15	0.180361	24	0.295082	40	0.503145	39	0.484472	56	0.672	32	0.33543	42	0.440252	50	0.60241	38	0.390144
TTT	F	347	1.70098	404	1.90566	375	1.76471	343	1.657	358	1.71703	353	1.71776	398	1.87294	397	1.82529	324	1.64885	345	1.7602
Total		3602	NA	3610	NA	3597	NA	3607	NA	3613	NA	3602	NA	3595	NA	3602	NA	3578	NA	3588	NA
