# Supplementary material for: First description of the complete mitochondrial genomes of the species Amblyomma humerale and Amblyomma geayi (Acari: Ixodidae), Amazon, Pará, Brazil
Source: Exp Appl Acarol. 2026 Jun 24;97(2):8. doi: 10.1007/s10493-026-01151-w (PMC13294308; doi:10.1007/s10493-026-01151-w)
Supplement: Supplementary file 5 — Supplementary Material 5 [file 10493_2026_1151_MOESM5_ESM.xlsx]

## Sheet: Plan1
Processing data after quality control
Samples	Total reads	Fastp	SortMeRNA	Removed	Validated (%)
AR899865	40374296	35948954	26445642	40374296	65.5012
AR899867	41687038	37256412	36409310	41687038	87.3396
